# Supplementary material for: Modeling leukocyte trafficking at the human blood-nerve barrier in vitro and in vivo geared towards targeted molecular therapies for peripheral neuroinflammation
Source: J Neuroinflammation. 2016 Jan 6;13:3. doi: 10.1186/s12974-015-0469-3 (PMC4702318; doi:10.1186/s12974-015-0469-3)
Supplement: Additional file 1: — GBS patient mononuclear leukocyte trafficking at the blood-nerve barrier in vitro . A video of merged digital photomicrographs in real time acquired between 10 and 15 min following infusion of an untreated GBS (AIDP variant) leukocytes across a cytokine stimulated monolayer of human primary endoneurial endothelial cells demonstrates leukocyte rolling, firm adhesion (phase bright), and some transmigration (phase dark) (Video 1). Following incubation of the same patient’s leukocytes with 500 ng/mL function neutralizing mouse anti-human αM integrin antibody demonstrates significant reduction in adhesion and transmigration in this model system (Video 2), providing evidence for the role of αM integrin signaling in pathogenic mononuclear cell trafficking at the blood-nerve barrier in vitro, with therapeutic implications for GBS. [file 12974_2015_469_MOESM1_ESM.zip]

Archive with 2 entries (2 files):
- JNeuroInflammation_Video 1.avi
- JNeuroInflammation_Video 2.avi
